# Supplementary material for: Correlated receptor transport processes buffer single-cell heterogeneity
Source: PLoS Comput Biol. 2017 Sep 25;13(9):e1005779. doi: 10.1371/journal.pcbi.1005779 (PMC5659801; doi:10.1371/journal.pcbi.1005779)
Supplement: S1 Dataset — (XLSX) [file pcbi.1005779.s020.xlsx]

## Sheet: Overview
	Overview
	Epo-Cy5.5	data from Epo-Cy5.5 treated cells; Epo-Cy5.5 was added after the first timepoint
	Bleaching	data from cells that were bleached after the first timepoint
	CHX	data from cells treated with cycloheximide (CHX)
	columns:
	time		time in minutes
	GFP_m; err, GFP_m		EpoR-GFP signal and error of the signal in the membrane ROI
	GFP_Rves; err, GFP_Rves		EpoR-GFP signal and error of the signal in the EpoR ROI
	GFP_Eves; err, GFP_Eves		EpoR-GFP signal and error of the signal in the Epo-EpoR ROI
	Cy55_m; err, Cy55_m		Epo-Cy5.5 signal and error of the signal in the membrane ROI
	Cy55_ves; err, Cy55_ves		Epo-Cy5.5 signal and error of the signal in the intracellular ROI

## Sheet: Epo-Cy5.5
cell 1, dataset E1												cell 2, dataset E1												cell 3, dataset E1												cell 4, dataset E1												cell 5, dataset E1
time	GFP_m	err, GFP_m	GFP_Rves	err, GFP_Rves	GFP_Eves	err, GFP_Eves	Cy55_m	err, Cy55_m	Cy55_ves	err, Cy55_ves		time	GFP_m	err, GFP_m	GFP_Rves	err, GFP_Rves	GFP_Eves	err, GFP_Eves	Cy55_m	err, Cy55_m	Cy55_ves	err, Cy55_ves		time	GFP_m	err, GFP_m	GFP_Rves	err, GFP_Rves	GFP_Eves	err, GFP_Eves	Cy55_m	err, Cy55_m	Cy55_ves	err, Cy55_ves		time	GFP_m	err, GFP_m	GFP_Rves	err, GFP_Rves	GFP_Eves	err, GFP_Eves	Cy55_m	err, Cy55_m	Cy55_ves	err, Cy55_ves		time	GFP_m
1	0.126	0.027	2.064	0.341	0.015	0.084	0	0.014	-0.273	0.075		1	0.111	0.037	1.769	0.28	0.01	0.053	0	0.022	-0.198	0.068		1.833	0.051	0.031	0.967	0.169	0.004	0.026	0	0.018	-0.179	0.063		1.833	0.101	0.049	1.4	0.21	0.019	0.059	0	0.028	-0.19	0.084		1.833	0.07
6	0.153	0.03	2.084	0.343	0.185	0.101	0.075	0.015	0.116	0.075		6	0.126	0.037	1.675	0.27	0.127	0.064	0.083	0.022	0.143	0.068		11.833	0.057	0.031	0.977	0.17	0.096	0.035	0.083	0.019	0.204	0.063		6.833	0.107	0.049	1.258	0.196	0.227	0.08	0.1	0.028	0.267	0.084		6.833	0.064
11	0.164	0.031	2.113	0.346	0.214	0.104	0.084	0.016	0.145	0.075		11	0.114	0.037	1.683	0.271	0.164	0.068	0.083	0.022	0.195	0.068		16.833	0.059	0.031	0.953	0.167	0.101	0.035	0.096	0.021	0.233	0.063		11.833	0.119	0.049	1.226	0.193	0.259	0.083	0.117	0.029	0.315	0.084		11.833	0.068
16	0.145	0.029	2.082	0.343	0.25	0.107	0.085	0.016	0.196	0.075		16	0.134	0.037	1.683	0.271	0.19	0.07	0.102	0.022	0.224	0.068		21.833	0.079	0.031	0.968	0.169	0.111	0.036	0.1	0.021	0.249	0.063		16.833	0.116	0.049	1.184	0.189	0.275	0.085	0.12	0.029	0.357	0.084		16.833	0.07
21	0.158	0.031	2.018	0.337	0.284	0.111	0.093	0.017	0.23	0.075		21	0.269	0.044	1.59	0.262	0.194	0.071	0.143	0.024	0.257	0.068		41.833	0.133	0.031	1.046	0.177	0.17	0.042	0.119	0.023	0.312	0.063		21.833	0.114	0.049	1.171	0.187	0.297	0.087	0.122	0.029	0.39	0.084		21.833	0.072
26	0.169	0.032	2.031	0.338	0.432	0.125	0.106	0.018	0.305	0.075		26	0.161	0.037	1.685	0.271	0.343	0.085	0.121	0.022	0.343	0.068		51.833	0.086	0.031	1.079	0.18	0.196	0.045	0.108	0.022	0.334	0.063		26.833	0.124	0.049	1.183	0.189	0.393	0.096	0.128	0.03	0.461	0.084		26.833	0.075
31	0.17	0.032	2.064	0.341	0.518	0.134	0.106	0.018	0.337	0.075		31	0.263	0.043	1.577	0.261	0.359	0.087	0.158	0.025	0.335	0.068		61.833	0.131	0.031	1.09	0.181	0.232	0.049	0.129	0.024	0.352	0.063		31.833	0.135	0.049	1.146	0.185	0.422	0.099	0.148	0.032	0.471	0.085		31.833	0.084
41	0.177	0.032	2.046	0.339	0.548	0.137	0.109	0.018	0.353	0.075		41	0.187	0.037	1.695	0.272	0.412	0.092	0.126	0.022	0.363	0.068		71.833	0.127	0.031	1.077	0.18	0.23	0.048	0.129	0.024	0.352	0.063		41.833	0.137	0.049	1.223	0.193	0.445	0.102	0.137	0.031	0.478	0.086		41.833	0.084
51	0.178	0.033	2.143	0.349	0.608	0.143	0.106	0.018	0.365	0.075		51	0.188	0.037	1.73	0.276	0.441	0.095	0.128	0.022	0.354	0.068		81.833	0.101	0.031	1.189	0.191	0.244	0.05	0.115	0.023	0.362	0.063		51.833	0.14	0.049	1.219	0.192	0.494	0.106	0.142	0.031	0.505	0.088		51.833	0.085
61	0.206	0.035	2.118	0.347	0.67	0.149	0.121	0.019	0.39	0.075		61	0.19	0.037	1.736	0.276	0.541	0.105	0.13	0.022	0.406	0.071		91.833	0.13	0.031	1.234	0.195	0.255	0.051	0.123	0.023	0.349	0.063		61.833	0.165	0.049	1.235	0.194	0.573	0.114	0.171	0.034	0.539	0.092		61.833	0.091
71	0.162	0.031	1.953	0.33	0.698	0.152	0.114	0.019	0.413	0.075		71	0.207	0.038	1.804	0.283	0.554	0.107	0.135	0.023	0.397	0.07		101.833	0.116	0.031	1.298	0.202	0.267	0.052	0.12	0.023	0.365	0.063		71.833	0.156	0.049	1.279	0.198	0.584	0.115	0.15	0.032	0.531	0.091		71.833	0.099
81	0.197	0.034	2.142	0.349	0.737	0.156	0.12	0.019	0.416	0.075		81	0.215	0.038	1.802	0.283	0.533	0.105	0.135	0.023	0.412	0.072		111.833	0.163	0.034	1.305	0.203	0.267	0.052	0.129	0.024	0.348	0.063		81.833	0.149	0.049	1.281	0.199	0.607	0.118	0.15	0.032	0.55	0.093		81.833	0.102
91	0.199	0.035	2.167	0.351	0.725	0.155	0.118	0.019	0.414	0.075		91	0.216	0.038	1.777	0.28	0.549	0.106	0.133	0.023	0.424	0.073		121.833	0.235	0.041	1.202	0.192	0.26	0.051	0.154	0.026	0.351	0.063		91.833	0.137	0.049	1.229	0.193	0.597	0.117	0.147	0.032	0.557	0.094		91.833	0.111
101	0.204	0.035	2.245	0.359	0.79	0.161	0.116	0.019	0.42	0.075		101	0.17	0.037	1.865	0.289	0.629	0.114	0.124	0.022	0.451	0.076		131.833	0.18	0.035	1.331	0.205	0.336	0.059	0.136	0.025	0.394	0.065		101.833	0.146	0.049	1.3	0.2	0.684	0.125	0.15	0.032	0.572	0.095		101.833	0.101
111	0.216	0.036	2.305	0.365	0.833	0.165	0.117	0.019	0.422	0.075		111	0.182	0.037	1.895	0.292	0.63	0.114	0.122	0.022	0.452	0.076		141.833	0.137	0.031	1.312	0.203	0.335	0.059	0.138	0.025	0.428	0.069		111.833	0.172	0.049	1.33	0.203	0.662	0.123	0.16	0.033	0.552	0.093		111.833	0.109
121	0.218	0.037	2.323	0.367	0.854	0.168	0.115	0.019	0.433	0.075		121	0.337	0.05	1.844	0.287	0.652	0.116	0.185	0.028	0.437	0.074		151.833	0.173	0.035	1.296	0.202	0.344	0.06	0.147	0.026	0.431	0.069		121.833	0.173	0.049	1.359	0.206	0.658	0.123	0.159	0.033	0.562	0.094		121.833	0.112
131	0.218	0.037	2.266	0.361	0.907	0.173	0.125	0.02	0.475	0.078		131	0.213	0.038	1.901	0.293	0.699	0.121	0.15	0.024	0.482	0.079		161.833	0.157	0.033	1.362	0.208	0.368	0.062	0.139	0.025	0.428	0.069		131.833	0.184	0.049	1.408	0.211	0.801	0.137	0.16	0.033	0.597	0.098		131.833	0.102
141	0.224	0.037	2.203	0.355	1.048	0.187	0.137	0.021	0.531	0.084		141	0.231	0.04	1.82	0.285	0.76	0.127	0.159	0.025	0.548	0.085		171.833	0.139	0.031	1.384	0.211	0.374	0.063	0.13	0.024	0.449	0.071		141.833	0.181	0.049	1.316	0.202	0.806	0.138	0.17	0.034	0.657	0.104		141.833	0.114
151	0.225	0.037	2.194	0.354	0.999	0.182	0.134	0.021	0.521	0.082		151	0.274	0.044	1.818	0.285	0.826	0.134	0.177	0.027	0.554	0.086		181.833	0.145	0.032	1.415	0.214	0.4	0.065	0.137	0.025	0.459	0.072		151.833	0.204	0.05	1.295	0.2	0.85	0.142	0.175	0.035	0.672	0.105		151.833	0.103
161	0.229	0.038	2.253	0.36	1.012	0.183	0.13	0.02	0.5	0.08		171	0.187	0.037	1.944	0.297	0.741	0.125	0.136	0.023	0.517	0.082		191.833	0.133	0.031	1.413	0.213	0.413	0.067	0.137	0.025	0.468	0.073		161.833	0.193	0.049	1.32	0.202	0.903	0.147	0.177	0.035	0.676	0.106		161.833	0.102
171	0.227	0.037	2.296	0.364	0.998	0.182	0.126	0.02	0.499	0.08		181	0.188	0.037	1.928	0.296	0.833	0.134	0.143	0.024	0.539	0.084		201.833	0.139	0.031	1.394	0.212	0.423	0.068	0.144	0.025	0.48	0.074		171.833	0.197	0.05	1.294	0.2	0.967	0.154	0.174	0.035	0.703	0.108		171.833	0.098
181	0.216	0.036	2.267	0.361	1.124	0.195	0.128	0.02	0.531	0.083		191	0.178	0.037	1.893	0.292	0.848	0.136	0.141	0.023	0.565	0.087		211.833	0.133	0.031	1.411	0.213	0.417	0.067	0.141	0.025	0.476	0.074		181.833	0.22	0.052	1.265	0.197	1	0.157	0.193	0.037	0.711	0.109		181.833	0.104
191	0.219	0.037	2.256	0.36	1.091	0.191	0.128	0.02	0.534	0.084		201	0.19	0.037	1.921	0.295	0.813	0.133	0.144	0.024	0.546	0.085		221.833	0.158	0.033	1.426	0.215	0.427	0.068	0.146	0.026	0.47	0.073		191.833	0.184	0.049	1.295	0.2	0.975	0.154	0.177	0.035	0.714	0.109		191.833	0.111
201	0.222	0.037	2.251	0.36	1.081	0.19	0.135	0.021	0.527	0.083		211	0.179	0.037	1.871	0.29	0.871	0.138	0.144	0.024	0.565	0.087		231.833	0.193	0.037	1.403	0.212	0.429	0.068	0.153	0.026	0.477	0.074		201.833	0.197	0.05	1.291	0.199	1.024	0.159	0.192	0.036	0.728	0.111		201.833	0.106
211	0.228	0.038	2.2	0.355	1.157	0.198	0.135	0.021	0.548	0.085		221	0.179	0.037	1.887	0.291	0.864	0.138	0.152	0.024	0.575	0.088		241.833	0.186	0.036	1.408	0.213	0.447	0.07	0.154	0.026	0.479	0.074		211.833	0.211	0.051	1.292	0.2	0.981	0.155	0.196	0.037	0.704	0.108		211.833	0.111
221	0.236	0.038	2.251	0.36	1.19	0.201	0.139	0.021	0.554	0.086		231	0.185	0.037	1.974	0.3	0.869	0.138	0.141	0.023	0.57	0.088		251.833	0.231	0.04	1.433	0.215	0.436	0.069	0.153	0.026	0.452	0.071		221.833	0.235	0.053	1.283	0.199	1.027	0.16	0.204	0.038	0.697	0.108		221.833	0.115
231	0.244	0.039	2.354	0.37	1.237	0.206	0.133	0.021	0.544	0.085		241	0.186	0.037	1.985	0.301	0.901	0.141	0.147	0.024	0.572	0.088		261.833	0.194	0.037	1.442	0.216	0.437	0.069	0.149	0.026	0.451	0.071		231.833	0.206	0.051	1.26	0.196	1.05	0.162	0.196	0.037	0.735	0.111		231.833	0.11
241	0.253	0.04	2.391	0.374	1.203	0.202	0.138	0.021	0.542	0.085		251	0.184	0.037	1.979	0.301	0.907	0.142	0.14	0.023	0.565	0.087		271.833	0.226	0.04	1.389	0.211	0.433	0.069	0.163	0.027	0.487	0.075		241.833	0.281	0.058	1.259	0.196	1.084	0.165	0.218	0.039	0.725	0.11		241.833	0.108
251	0.247	0.039	2.409	0.376	1.297	0.212	0.13	0.02	0.544	0.085		261	0.18	0.037	2.004	0.303	0.865	0.138	0.14	0.023	0.559	0.086		281.833	0.22	0.039	1.336	0.206	0.453	0.071	0.165	0.027	0.493	0.075		251.833	0.211	0.051	1.397	0.21	1.112	0.168	0.176	0.035	0.694	0.107		251.833	0.105
261	0.264	0.041	2.418	0.377	1.277	0.21	0.14	0.021	0.544	0.085		271	0.186	0.037	1.999	0.303	0.886	0.14	0.147	0.024	0.566	0.087		291.833	0.258	0.043	1.278	0.2	0.432	0.068	0.19	0.03	0.5	0.076		261.833	0.204	0.05	1.339	0.204	1.14	0.171	0.177	0.035	0.702	0.108		261.833	0.107
271	0.271	0.042	2.409	0.376	1.343	0.217	0.139	0.021	0.547	0.085		281	0.177	0.037	1.973	0.3	0.855	0.137	0.143	0.024	0.567	0.087		301.833	0.219	0.039	1.313	0.203	0.453	0.071	0.173	0.028	0.513	0.077		271.833	0.197	0.05	1.301	0.201	1.113	0.168	0.184	0.036	0.759	0.114		271.833	0.123
281	0.264	0.041	2.408	0.376	1.362	0.218	0.141	0.021	0.569	0.087		291	0.173	0.037	1.976	0.3	0.837	0.135	0.138	0.023	0.563	0.087														281.833	0.268	0.057	1.298	0.2	1.072	0.164	0.218	0.039	0.735	0.111		281.833	0.115
291	0.269	0.042	2.485	0.383	1.407	0.223	0.137	0.021	0.58	0.088		301	0.176	0.037	1.915	0.294	0.873	0.138	0.148	0.024	0.572	0.088														291.833	0.38	0.068	1.236	0.194	1.072	0.164	0.273	0.045	0.716	0.11		291.833	0.106
301	0.289	0.044	2.481	0.383	1.369	0.219	0.146	0.022	0.564	0.087																										301.833	0.247	0.055	1.255	0.196	1.098	0.167	0.216	0.039	0.758	0.114		301.833	0.112
[truncated: 130 more columns]

## Sheet: Bleaching
cell 1						cell 2						cell 3						cell 4						cell 5						cell 6						cell 7						cell 8						cell 9
time	GFP_m	err, GFP_m	GFP_Rves	err, GFP_Rves		time	GFP_m	err, GFP_m	GFP_Rves	err, GFP_Rves		time	GFP_m	err, GFP_m	GFP_Rves	err, GFP_Rves		time	GFP_m	err, GFP_m	GFP_Rves	err, GFP_Rves		time	GFP_m	err, GFP_m	GFP_Rves	err, GFP_Rves		time	GFP_m	err, GFP_m	GFP_Rves	err, GFP_Rves		time	GFP_m	err, GFP_m	GFP_Rves	err, GFP_Rves		time	GFP_m	err, GFP_m	GFP_Rves	err, GFP_Rves		time	GFP_m
2	0.093	0.068	1.289	0.264		2	0.092	0.069	1.384	0.258		2	0.103	0.029	1.345	0.319		2	0.09	0.02	1.22	0.261		2	0.087	0.043	1.379	0.258		2.625	0.058	0.015	0.984	0.199		2.625	0.128	0.027	1.383	0.3		2.625	0.088	0.019	1.238	0.268		3.25	0.109
7	0.051	0.068	0.638	0.199		7	0.058	0.069	0.655	0.185		7	0.064	0.025	0.71	0.256		7	0.042	0.015	0.638	0.203		7	0.04	0.043	0.575	0.177		7.625	0.019	0.015	0.346	0.195		7.625	0.039	0.019	0.561	0.218		7.625	0.012	0.015	0.4	0.185		8.25	0.054
12	0.05	0.068	0.712	0.206		12	0.13	0.069	0.696	0.189		12	0.07	0.025	0.809	0.266		12	0.049	0.015	0.713	0.211		12	0.041	0.043	0.659	0.186		12.625	0.025	0.015	0.43	0.195		12.625	0.053	0.019	0.676	0.229		12.625	0.063	0.016	0.716	0.216		13.25	0.063
17	0.05	0.068	0.791	0.214		17	0.084	0.069	0.907	0.21		17	0.065	0.025	0.882	0.273		17	0.057	0.016	0.764	0.216		17	0.046	0.043	0.758	0.196		17.625	0.034	0.015	0.551	0.195		17.625	0.06	0.02	0.775	0.239		17.625	0.044	0.015	0.583	0.203		18.25	0.062
22	0.064	0.068	0.88	0.223		22	0.122	0.069	0.909	0.211		22	0.074	0.026	0.961	0.281		22	0.052	0.016	0.792	0.219		22	0.053	0.043	0.81	0.201		22.625	0.034	0.015	0.627	0.195		22.625	0.05	0.019	0.79	0.24		22.625	0.041	0.015	0.65	0.21		23.25	0.064
27	0.085	0.068	1.159	0.251		27	0.089	0.069	1.24	0.244		27	0.093	0.028	1.193	0.304		27	0.068	0.017	0.952	0.235		27	0.062	0.043	1.033	0.223		27.625	0.06	0.015	0.919	0.195		27.625	0.083	0.022	1.085	0.27		27.625	0.074	0.017	0.97	0.242		28.25	0.08
32	0.09	0.068	1.272	0.262		32	0.169	0.069	1.29	0.249		32	0.101	0.029	1.313	0.316		32	0.075	0.018	1.093	0.249		32	0.079	0.043	1.192	0.239		32.625	0.07	0.015	1.078	0.208		32.625	0.093	0.023	1.252	0.287		32.625	0.076	0.018	1.063	0.251		33.25	0.095
42	0.128	0.068	1.444	0.28		42	0.304	0.069	1.293	0.249		42	0.115	0.03	1.484	0.333		42	0.087	0.019	1.208	0.26		42	0.109	0.043	1.315	0.251		42.625	0.067	0.015	1.21	0.221		42.625	0.097	0.024	1.426	0.304		42.625	0.084	0.018	1.235	0.268		43.25	0.094
52	0.131	0.068	1.538	0.289		52	0.337	0.069	1.358	0.256		52	0.137	0.032	1.585	0.343		52	0.112	0.022	1.286	0.268		52	0.099	0.043	1.459	0.266		52.625	0.079	0.016	1.342	0.234		52.625	0.123	0.026	1.564	0.318		52.625	0.096	0.02	1.385	0.283		53.25	0.093
62	0.22	0.068	1.689	0.304		62	0.385	0.069	1.41	0.261		62	0.156	0.034	1.693	0.354		62	0.11	0.022	1.378	0.277		62	0.109	0.043	1.56	0.276		62.625	0.094	0.017	1.466	0.247		62.625	0.124	0.027	1.686	0.33		62.625	0.099	0.02	1.482	0.293		63.25	0.102
72	0.176	0.068	1.792	0.314		72	0.33	0.069	1.59	0.279		72	0.166	0.035	1.811	0.366		72	0.129	0.023	1.518	0.291		72	0.129	0.043	1.648	0.285		72.625	0.047	0.015	0.949	0.195		72.625	0.144	0.029	1.769	0.338		72.625	0.117	0.022	1.583	0.303		73.25	0.106
82	0.194	0.068	1.892	0.324		82	0.292	0.069	1.741	0.294		82	0.187	0.037	1.904	0.375		82	0.136	0.024	1.574	0.297		82	0.124	0.043	1.721	0.292		82.625	0.115	0.019	1.666	0.267		82.625	0.142	0.028	1.825	0.344		82.625	0.125	0.023	1.717	0.316		83.25	0.11
92	0.221	0.068	2.016	0.337		92	0.334	0.069	1.802	0.3		92	0.187	0.037	2.057	0.39		92	0.133	0.024	1.674	0.307		92	0.268	0.043	1.682	0.288		92.625	0.116	0.02	1.752	0.275		92.625	0.186	0.033	1.972	0.359		92.625	0.125	0.023	1.717	0.316		93.25	0.112
102	0.188	0.068	2.141	0.349		102	0.355	0.069	1.874	0.307		102	0.207	0.039	2.215	0.406		102	0.157	0.026	1.774	0.317		102	0.28	0.043	1.75	0.295		102.625	0.131	0.021	1.742	0.274		102.625	0.158	0.03	1.951	0.357		102.625	0.143	0.024	1.916	0.336		103.25	0.105
112	0.424	0.069	2.14	0.349		112	0.201	0.069	2.112	0.331		112	0.209	0.039	2.245	0.409		112	0.166	0.027	1.861	0.326		112	0.291	0.044	1.813	0.301		112.625	0.13	0.021	1.851	0.285		112.625	0.178	0.032	2.179	0.379		112.625	0.147	0.025	1.952	0.34		113.25	0.116
122	0.433	0.07	2.204	0.356		122	0.453	0.071	1.895	0.309		122	0.212	0.04	2.377	0.422		122	0.171	0.028	1.9	0.329		122	NaN	NaN	1.859	0.306		122.625	0.135	0.021	1.953	0.295		122.625	0.194	0.034	2.278	0.389		122.625	0.177	0.028	2.07	0.352		123.25	0.121
132	0.345	0.068	2.317	0.367		132	0.509	0.076	1.738	0.294		132	0.226	0.041	2.401	0.425		132	0.18	0.029	1.935	0.333		132	NaN	NaN	1.846	0.304		132.625	0.151	0.023	2	0.3		132.625	0.194	0.034	2.255	0.387		132.625	0.172	0.027	2.088	0.353		133.25	0.115
142	NaN	NaN	2.107	0.346		142	0.257	0.069	2.266	0.346		142	0.221	0.041	2.445	0.429		142	0.193	0.03	1.986	0.338		142	0.285	0.044	1.935	0.313		142.625	0.151	0.023	2.002	0.3		142.625	0.225	0.037	2.37	0.398		142.625	0.16	0.026	2.207	0.365		143.25	0.116
152	0.208	0.068	2.389	0.374		152	0.259	0.069	2.253	0.345		152	0.258	0.044	2.494	0.434		152	0.197	0.03	2.058	0.345		152	0.189	0.043	2.093	0.329		152.625	0.156	0.024	1.977	0.298		152.625	0.202	0.034	2.365	0.398		152.625	0.169	0.027	2.165	0.361		153.25	0.115
162	0.208	0.068	2.39	0.374		162	0.344	0.069	2.054	0.325		162	0.24	0.043	2.53	0.438		162	0.184	0.029	2.118	0.351		162	0.175	0.043	2.075	0.327		172.625	0.141	0.022	1.851	0.285		172.625	0.2	0.034	2.374	0.399		172.625	0.157	0.026	2.173	0.362		163.25	0.114
172	0.221	0.068	2.406	0.376		172	0.241	0.069	2.245	0.344		172	0.241	0.043	2.661	0.451		172	0.182	0.029	2.124	0.352		172	0.208	0.043	2.087	0.329		182.625	0.139	0.022	1.744	0.275		182.625	0.215	0.036	2.361	0.398		182.625	0.165	0.027	2.133	0.358		173.25	0.112
182	0.237	0.068	2.65	0.4		182	0.258	0.069	1.895	0.309		182	0.297	0.048	2.123	0.397		182	0.21	0.031	2.134	0.353		182	0.21	0.043	1.794	0.299		192.625	0.133	0.021	1.668	0.267		192.625	0.203	0.034	2.455	0.407		192.625	0.158	0.026	2.182	0.363		183.25	0.078
192	0.199	0.068	2.64	0.399		192	0.207	0.069	2.282	0.348		192	0.243	0.043	2.822	0.467		192	0.166	0.027	2.335	0.373		192	0.161	0.043	2.209	0.341		202.625	0.153	0.023	1.717	0.272		202.625	0.219	0.036	2.438	0.405		202.625	0.166	0.027	2.205	0.365		193.25	0.087
202	0.183	0.068	2.662	0.401		202	0.184	0.069	2.394	0.359		202	0.247	0.043	3.04	0.489		202	0.166	0.027	2.464	0.386		202	0.147	0.043	2.324	0.352		212.625	0.159	0.024	1.742	0.274		212.625	0.225	0.037	2.6	0.421		212.625	0.166	0.027	2.24	0.369		203.25	0.081
212	0.187	0.068	2.635	0.399		212	0.175	0.069	2.312	0.351		212	0.245	0.043	3.039	0.489		212	0.167	0.027	2.452	0.385		212	0.151	0.043	2.297	0.35		222.625	0.122	0.02	1.798	0.28		222.625	0.221	0.036	2.631	0.425		222.625	0.164	0.026	2.272	0.372		213.25	0.081
222	0.194	0.068	2.563	0.392		222	0.178	0.069	2.211	0.341		222	0.273	0.046	3.07	0.492		222	0.157	0.026	2.382	0.378		222	0.168	0.043	2.251	0.345		232.625	0.146	0.023	1.725	0.273		232.625	0.245	0.039	2.787	0.44		232.625	0.181	0.028	2.41	0.386		223.25	0.077
232	0.199	0.068	2.638	0.399		232	0.177	0.069	2.224	0.342		232	0.283	0.047	3.059	0.49		232	0.162	0.027	2.512	0.391		232	0.16	0.043	2.204	0.34		242.625	0.144	0.022	1.734	0.274		242.625	0.246	0.039	2.825	0.444		242.625	0.168	0.027	2.413	0.386		233.25	0.108
242	0.187	0.068	2.485	0.384		242	0.167	0.069	2.136	0.333		242	0.302	0.049	3.142	0.499		242	0.168	0.027	2.505	0.39		242	0.146	0.043	2.247	0.345		252.625	0.139	0.022	1.685	0.269		252.625	0.256	0.04	2.826	0.444		252.625	0.174	0.027	2.428	0.387		243.25	0.068
252	0.169	0.068	2.646	0.4		252	0.157	0.069	2.306	0.35		252	0.334	0.052	3.4	0.525		252	0.153	0.026	2.66	0.405		252	0.151	0.043	2.345	0.354		262.625	0.12	0.02	1.813	0.281		262.625	0.265	0.041	2.925	0.454		262.625	0.177	0.028	2.482	0.393		253.25	0.063
262	0.165	0.068	2.607	0.396		262	0.145	0.069	2.296	0.349		262	0.333	0.052	3.372	0.522		262	0.153	0.026	2.701	0.41		262	0.15	0.043	2.317	0.352		272.625	0.12	0.02	1.672	0.267		272.625	0.268	0.041	2.966	0.458		272.625	0.177	0.028	2.444	0.389		263.25	0.059
272	0.174	0.068	2.597	0.395		272	0.164	0.069	2.172	0.337		272	0.367	0.055	3.539	0.539		272	0.17	0.027	2.785	0.418		272	0.16	0.043	2.251	0.345		282.625	0.129	0.021	1.644	0.265		282.625	0.28	0.042	3.058	0.467		282.625	0.192	0.029	2.515	0.396		273.25	0.054
282	0.175	0.068	2.704	0.406		282	0.164	0.069	2.302	0.35		282	0.292	0.048	3.693	0.554		282	0.161	0.027	2.789	0.418		282	0.155	0.043	2.363	0.356		292.625	0.123	0.02	1.804	0.281		292.625	0.283	0.042	3.001	0.462		292.625	0.191	0.029	2.508	0.395		283.25	0.05
292	0.167	0.068	2.496	0.385		292	0.144	0.069	2.099	0.33		292	0.3	0.048	3.496	0.534		292	0.16	0.026	2.595	0.399		292	0.15	0.043	2.254	0.345		302.625	0.136	0.022	1.694	0.27		302.625	0.281	0.042	3.159	0.477		302.625	0.201	0.03	2.689	0.413		293.25	0.049
302	0.16	0.068	2.649	0.4		302	0.133	0.069	2.159	0.336		302	0.316	0.05	3.622	0.547		302	0.148	0.025	2.653	0.405		302	0.148	0.043	2.397	0.359		312.625	0.121	0.02	1.627	0.263		312.625	0.256	0.04	3.088	0.47		312.625	0.184	0.028	2.593	0.404		303.25	0.043
312	0.166	0.068	2.437	0.379		312	0.174	0.069	1.981	0.318		312	0.33	0.052	3.434	0.528		312	0.16	0.026	2.473	0.387		312	0.154	0.043	2.254	0.345		322.625	0.112	0.019	1.609	0.261		322.625	0.275	0.042	3.032	0.465		322.625	0.188	0.029	2.595	0.404
322	0.16	0.068	2.54	0.389		322	0.144	0.069	2.171	0.337		322	0.341	0.053	3.647	0.549		322	0.154	0.026	2.624	0.402		322	0.154	0.043	2.366	0.356		332.625	0.102	0.018	1.984	0.298		332.625	0.25	0.039	3.229	0.484		332.625	0.195	0.03	2.891	0.434
332	0.169	0.068	2.299	0.365		332	0.155	0.069	1.901	0.31		332	0.37	0.055	3.392	0.524		332	0.154	0.026	2.331	0.373		332	0.154	0.043	2.257	0.346
342	0.141	0.068	2.464	0.382		342	0.123	0.069	2.116	0.331		342	0.351	0.054	3.493	0.534		342	0.157	0.026	2.448	0.384		342	0.137	0.043	2.31	0.351
[truncated: 13 more columns]

## Sheet: CHX
cell 1						cell 2						cell 3						cell 4						cell 5						cell 6						cell 7
time	GFP_m	err, GFP_m	GFP_Rves	err, GFP_Rves		time	GFP_m	err, GFP_m	GFP_Rves	err, GFP_Rves		time	GFP_m	err, GFP_m	GFP_Rves	err, GFP_Rves		time	GFP_m	err, GFP_m	GFP_Rves	err, GFP_Rves		time	GFP_m	err, GFP_m	GFP_Rves	err, GFP_Rves		time	GFP_m	err, GFP_m	GFP_Rves	err, GFP_Rves		#xCol-Time_min	GFP_m	stdCol-GFP_m	GFP_Rves	stdCol-GFP_Rves
3.875	0.037	0.006	0.137	0.022		3.875	0.033	0.006	0.176	0.027		4.5	0.039	0.009	0.247	0.037		4.5	0.057	0.009	0.57	0.086		4.5	0.067	0.01	0.7	0.105		6.375	0.047	0.007	0.778	0.117		6.375	0.281	0.042	1.759	0.271
8.875	0.044	0.007	0.157	0.024		8.875	0.032	0.006	0.178	0.027		9.5	0.038	0.009	0.248	0.037		9.5	0.076	0.011	0.566	0.085		9.5	0.065	0.01	0.653	0.1		11.375	0.032	0.006	0.671	0.106		11.375	0.16	0.03	1.905	0.286
13.875	0.043	0.007	0.149	0.023		13.875	0.035	0.006	0.175	0.026		14.5	0.038	0.009	0.235	0.036		14.5	0.065	0.01	0.523	0.081		14.5	0.07	0.011	0.651	0.1		16.375	0.036	0.006	0.62	0.101		16.375	0.131	0.028	1.752	0.27
18.875	0.046	0.007	0.133	0.021		18.875	0.037	0.006	0.154	0.024		19.5	0.033	0.009	0.182	0.031		19.5	0.052	0.009	0.459	0.074		19.5	0.056	0.009	0.57	0.092		21.375	0.029	0.005	0.572	0.096		21.375	0.138	0.028	1.712	0.266
23.875	0.047	0.007	0.125	0.02		23.875	0.039	0.007	0.157	0.025		24.5	0.041	0.01	0.223	0.035		24.5	0.055	0.009	0.445	0.073		24.5	0.072	0.011	0.588	0.094		26.375	0.034	0.006	0.575	0.096		26.375	0.158	0.03	1.602	0.255
28.875	0.052	0.008	0.125	0.02		28.875	0.046	0.007	0.149	0.024		29.5	0.035	0.009	0.208	0.033		29.5	0.059	0.01	0.446	0.073		29.5	0.067	0.01	0.579	0.093		31.375	0.04	0.006	0.563	0.095		31.375	0.186	0.033	1.576	0.253
33.875	0.055	0.008	0.132	0.021		33.875	0.044	0.007	0.131	0.022		34.5	0.041	0.01	0.193	0.032		34.5	0.059	0.01	0.362	0.065		34.5	0.074	0.011	0.501	0.085		36.375	0.029	0.005	0.48	0.087		36.375	0.217	0.036	1.46	0.241
43.875	0.055	0.008	0.121	0.02		43.875	0.044	0.007	0.111	0.02		44.5	0.037	0.009	0.167	0.029		44.5	0.06	0.01	0.31	0.06		44.5	0.072	0.011	0.465	0.082		46.375	0.027	0.005	0.419	0.081		46.375	0.136	0.028	1.266	0.222
53.875	0.05	0.008	0.102	0.018		53.875	0.048	0.008	0.124	0.021		54.5	0.049	0.01	0.156	0.028		54.5	0.048	0.009	0.266	0.055		54.5	0.064	0.01	0.424	0.077		56.375	NaN	NaN	0.238	0.063		56.375	0.113	0.028	1.125	0.208
63.875	0.052	0.008	0.101	0.018		63.875	0.053	0.008	0.115	0.02		64.5	0.034	0.009	0.108	0.023		64.5	0.053	0.009	0.238	0.052		64.5	0.054	0.009	0.359	0.071		66.375	0.019	0.005	0.279	0.067		66.375	0.132	0.028	0.888	0.184
73.875	0.051	0.008	0.094	0.017		73.875	0.048	0.008	0.094	0.018		74.5	0.04	0.009	0.112	0.024		74.5	0.05	0.009	0.191	0.048		74.5	0.062	0.01	0.356	0.071		76.375	0.023	0.005	0.291	0.068		76.375	0.129	0.028	0.927	0.188
83.875	0.051	0.008	0.084	0.016		83.875	0.049	0.008	0.088	0.018		84.5	0.041	0.01	0.131	0.025		84.5	0.065	0.01	0.191	0.048		84.5	0.062	0.01	0.325	0.068		86.375	0.02	0.005	0.273	0.066		86.375	0.108	0.028	0.888	0.184
93.875	0.053	0.008	0.094	0.017		93.875	0.053	0.008	0.098	0.019		94.5	0.051	0.011	0.084	0.021		94.5	0.05	0.009	0.16	0.044		94.5	0.056	0.009	0.291	0.064		96.375	0.013	0.005	0.223	0.061		96.375	0.108	0.028	0.767	0.172
103.875	0.05	0.008	0.076	0.015		103.875	0.056	0.008	0.092	0.018		104.5	0.045	0.01	0.078	0.02		104.5	0.069	0.011	0.155	0.044		104.5	0.067	0.01	0.29	0.064		106.375	0.002	0.005	0.146	0.054		106.375	0.121	0.028	0.688	0.164
113.875	0.054	0.008	0.085	0.016		113.875	0.047	0.008	0.078	0.017		114.5	0.035	0.009	0.061	0.019		114.5	0.048	0.009	0.131	0.042		114.5	0.044	0.008	0.223	0.057		116.375	0.004	0.005	0.148	0.054		116.375	0.093	0.028	0.703	0.166
123.875	0.049	0.008	0.068	0.015		123.875	0.051	0.008	0.088	0.018		124.5	0.034	0.009	0.066	0.019		124.5	0.04	0.008	0.118	0.04		124.5	0.06	0.01	0.234	0.058		126.375	0.004	0.005	0.148	0.054		126.375	0.087	0.028	0.634	0.159
133.875	0.051	0.008	0.06	0.014		133.875	0.047	0.007	0.057	0.015		134.5	0.028	0.008	0.036	0.016		134.5	0.041	0.008	0.115	0.04		134.5	0.059	0.01	0.221	0.057		136.375	0.009	0.005	0.165	0.055		136.375	0.095	0.028	0.639	0.159
143.875	0.043	0.007	0.058	0.014		143.875	0.049	0.008	0.069	0.016		144.5	0.046	0.01	0.053	0.018		144.5	0.056	0.009	0.092	0.038		144.5	0.056	0.009	0.198	0.055		146.375	0.011	0.005	0.172	0.056		146.375	0.095	0.028	0.596	0.155
153.875	0.049	0.008	0.067	0.015		153.875	0.049	0.008	0.081	0.017		154.5	0.051	0.011	0.034	0.016		154.5	0.044	0.008	0.09	0.038		154.5	0.049	0.009	0.178	0.053		156.375	0.012	0.005	0.18	0.057		156.375	0.119	0.028	0.588	0.154
163.875	0.049	0.008	0.067	0.015		163.875	0.049	0.008	0.066	0.016		164.5	0.057	0.011	0.048	0.017		164.5	0.039	0.008	0.077	0.036		164.5	0.052	0.009	0.204	0.055		166.375	0.01	0.005	0.151	0.054		166.375	0.087	0.028	0.561	0.151
173.875	0.046	0.007	0.057	0.014		173.875	0.047	0.008	0.073	0.016		174.5	0.038	0.009	0.02	0.015		174.5	0.04	0.008	0.056	0.034		174.5	0.054	0.009	0.177	0.053		176.375	0.008	0.005	0.151	0.054		176.375	0.101	0.028	0.534	0.149
183.875	0.044	0.007	0.059	0.014		183.875	0.044	0.007	0.06	0.015		184.5	0.051	0.011	0.035	0.016		184.5	0.05	0.009	0.053	0.034		184.5	0.049	0.009	0.154	0.05		186.375	0.008	0.005	0.14	0.053		186.375	0.079	0.028	0.528	0.148
193.875	0.047	0.008	0.061	0.014		193.875	0.047	0.007	0.053	0.014		194.5	0.055	0.011	0.032	0.016		194.5	0.052	0.009	0.065	0.035		194.5	0.047	0.008	0.167	0.052		196.375	0.01	0.005	0.146	0.053		196.375	0.07	0.028	0.52	0.147
203.875	0.042	0.007	0.058	0.014		203.875	0.04	0.007	0.057	0.015		204.5	0.058	0.011	0.042	0.017		204.5	0.043	0.008	0.045	0.033		204.5	0.058	0.01	0.151	0.05		206.375	0.012	0.005	0.166	0.055		206.375	0.071	0.028	0.538	0.149
213.875	0.041	0.007	0.061	0.014		213.875	0.047	0.007	0.077	0.017		214.5	0.056	0.011	0.021	0.015		214.5	0.062	0.01	0.065	0.035		214.5	0.059	0.01	0.153	0.05		216.375	0.01	0.005	0.144	0.053		216.375	0.071	0.028	0.504	0.146
223.875	0.044	0.007	0.062	0.014		223.875	0.047	0.007	0.079	0.017		224.5	0.067	0.012	0.022	0.015		224.5	0.034	0.007	0.034	0.032		224.5	0.071	0.011	0.14	0.049		226.375	0.011	0.005	0.154	0.054		226.375	0.071	0.028	0.51	0.146
233.875	0.038	0.007	0.057	0.014		233.875	0.043	0.007	0.067	0.016		234.5	0.061	0.012	0.007	0.015		234.5	0.041	0.008	0.039	0.032		234.5	0.049	0.009	0.13	0.048		236.375	0.005	0.005	0.123	0.052		236.375	0.091	0.028	0.487	0.144
243.875	0.036	0.006	0.038	0.012		243.875	0.043	0.007	0.072	0.016		244.5	0.076	0.013	0.03	0.015		244.5	0.043	0.008	0.028	0.031		244.5	0.037	0.007	0.12	0.047		246.375	0.01	0.005	0.147	0.054		246.375	0.11	0.028	0.481	0.143
253.875	0.038	0.007	0.057	0.014		253.875	0.038	0.007	0.056	0.015		254.5	0.045	0.01	0.041	0.017		254.5	0.044	0.008	0.031	0.032		254.5	0.051	0.009	0.141	0.049		256.375	0.012	0.005	0.152	0.054		256.375	0.074	0.028	0.483	0.144
263.875	0.045	0.007	0.062	0.014		263.875	0.041	0.007	0.047	0.014		264.5	0.054	0.011	0.025	0.015		264.5	0.048	0.009	0.041	0.033		264.5	0.04	0.008	0.115	0.047		266.375	0.008	0.005	0.134	0.052		266.375	0.103	0.028	0.478	0.143
273.875	0.04	0.007	0.072	0.015		273.875	0.038	0.007	0.064	0.015		274.5	0.065	0.012	0.025	0.015		274.5	0.031	0.007	0.034	0.032		274.5	0.055	0.009	0.135	0.048		276.375	0.015	0.005	0.171	0.056		276.375	0.109	0.028	0.47	0.142
283.875	0.043	0.007	0.069	0.015		283.875	0.043	0.007	0.073	0.016		284.5	0.068	0.012	0.031	0.016		284.5	0.029	0.007	0.022	0.031		284.5	0.036	0.007	0.115	0.046		286.375	0.007	0.005	0.131	0.052		286.375	0.092	0.028	0.463	0.142
293.875	0.041	0.007	0.067	0.015		293.875	0.039	0.007	0.06	0.015		294.5	0.072	0.013	0.011	0.015		294.5	0.041	0.008	0.017	0.031		294.5	0.047	0.008	0.102	0.045		296.375	0.013	0.005	0.171	0.056		296.375	0.155	0.03	0.395	0.135
303.875	0.037	0.006	0.061	0.014		303.875	0.038	0.007	0.045	0.013		304.5	0.074	0.013	0.019	0.015		304.5	0.038	0.008	0.022	0.031		304.5	0.053	0.009	0.12	0.047		306.375	0.008	0.005	0.137	0.053		306.375	0.111	0.028	0.45	0.14
313.875	0.046	0.007	0.076	0.016		313.875	0.042	0.007	0.067	0.016		314.5	0.093	0.015	0.015	0.015		314.5	0.033	0.007	0.026	0.031		314.5	0.06	0.01	0.13	0.048		316.375	0.011	0.005	0.152	0.054		316.375	0.149	0.029	0.393	0.135
323.875	0.038	0.007	0.055	0.013		323.875	0.038	0.007	0.057	0.015		324.5	0.07	0.012	0.023	0.015		324.5	0.034	0.007	0.003	0.031		324.5	0.044	0.008	0.115	0.047		326.375	0.009	0.005	0.141	0.053		326.375	0.141	0.028	0.369	0.132
333.875	0.036	0.006	0.055	0.013		333.875	0.042	0.007	0.055	0.014		334.5	0.072	0.013	0.01	0.015		334.5	0.034	0.007	0.018	0.031		334.5	0.039	0.008	0.105	0.045		336.375	0.01	0.005	0.146	0.054		336.375	0.143	0.028	0.408	0.136
343.875	0.038	0.007	0.063	0.014		343.875	0.042	0.007	0.069	0.016		344.5	0.068	0.012	0.016	0.015		344.5	0.036	0.007	0.003	0.031		344.5	0.047	0.008	0.12	0.047		346.375	0.011	0.005	0.148	0.054		346.375	0.126	0.028	0.405	0.136
353.875	0.034	0.006	0.057	0.014		353.875	0.039	0.007	0.05	0.014		354.5	0.075	0.013	0.026	0.015		354.5	0.029	0.007	0.03	0.032		354.5	0.046	0.008	0.113	0.046		356.375	0.012	0.005	0.137	0.053		356.375	0.083	0.028	0.458	0.141
363.875	0.036	0.006	0.041	0.012		363.875	0.042	0.007	0.071	0.016		364.5	0.084	0.014	0.028	0.015		364.5	0.026	0.007	-0.007	0.031		364.5	0.044	0.008	0.115	0.046		366.375	0.012	0.005	0.154	0.054		366.375	0.177	0.032	0.381	0.133
373.875	0.034	0.006	0.04	0.012		373.875	0.035	0.006	0.041	0.013		374.5	0.073	0.013	0.008	0.015		374.5	0.025	0.007	-0.002	0.031		374.5	0.04	0.008	0.114	0.046
383.875	0.042	0.007	0.053	0.013		383.875	0.04	0.007	0.048	0.014		384.5	0.081	0.014	0.01	0.015		384.5	0.024	0.007	0.004	0.031		384.5	0.044	0.008	0.084	0.043
393.875	0.043	0.007	0.063	0.014		393.875	0.042	0.007	0.061	0.015		394.5	0.1	0.015	0.018	0.015		394.5	0.026	0.007	0.004	0.031		394.5	0.053	0.009	0.092	0.044
403.875	0.042	0.007	0.064	0.014		403.875	0.041	0.007	0.066	0.016		404.5	0.109	0.016	0.044	0.017		404.5	0.024	0.007	-0.005	0.031		404.5	0.05	0.009	0.111	0.046
413.875	0.044	0.007	0.08	0.016		413.875	0.042	0.007	0.07	0.016		414.5	0.096	0.015	0.016	0.015		414.5	0.025	0.007	0.004	0.031		414.5	0.047	0.008	0.117	0.047
