# Supplementary material for: Correlated receptor transport processes buffer single-cell heterogeneity
Source: PLoS Comput Biol. 2017 Sep 25;13(9):e1005779. doi: 10.1371/journal.pcbi.1005779 (PMC5659801; doi:10.1371/journal.pcbi.1005779)
Supplement: S2 Dataset — (XML) [file pcbi.1005779.s021.xml]

<?xml version="1.0" encoding="UTF-8"?>
<sbml xmlns="http://www.sbml.org/sbml/level2" xmlns:addedPrefix="http://www.sbml.org/sbml/level2/version4" level="2" version="1">
    <model id="Kallenberger2017_EpoR" name="Kallenberger2017_EpoR">

    <notes>
    <body xmlns="http://www.w3.org/1999/xhtml">
        <p>Model for EpoR-Cy5.5 internalizing cells with average single cell parameters from Kallenberger et al. 2017</p>
    <pre>
    </pre>
    </body>
    </notes>
    
    <annotation>
        <rdf:RDF xmlns:rdf="http://www.w3.org/1999/02/22-rdf-syntax-ns#"
                xmlns:dc="http://purl.org/dc/elements/1.1/"
                xmlns:vCard="http://www.w3.org/2001/vcard-rdf/3.0#">
        <rdf:Description rdf:about="Kallenberger2017_EpoR">
         <dc:creator rdf:parseType="Resource">
          <rdf:Bag>
           <rdf:li rdf:parseType="Resource">
            <vCard:N rdf:parseType="Resource">
             <vCard:Given>Stefan</vCard:Given>
             <vCard:Family>Kallenberger</vCard:Family>
            </vCard:N>
            <vCard:ORG>
             <vCard:Orgname>German Cancer Research Center</vCard:Orgname>
            </vCard:ORG>
            <vCard:EMAIL>s.kallenberger@dkfz.de</vCard:EMAIL>
           </rdf:li>
          </rdf:Bag>
         </dc:creator>
        </rdf:Description>
        </rdf:RDF>   
    </annotation>

    <listOfFunctionDefinitions>
      <functionDefinition id="function_1" name="Function for reaction_3">
        <math xmlns="http://www.w3.org/1998/Math/MathML">
          <lambda>
            <bvar>
              <ci> ERm </ci>
            </bvar>
            <bvar>
              <ci> Epo </ci>
            </bvar>
            <bvar>
              <ci> k_E_on </ci>
            </bvar>
            <apply>
              <times/>
              <ci> k_E_on </ci>
              <ci> ERm </ci>
              <ci> Epo </ci>
            </apply>
          </lambda>
        </math>
      </functionDefinition>
      <functionDefinition id="function_2" name="Constant flux (irreversible)">
        <math xmlns="http://www.w3.org/1998/Math/MathML">
          <lambda>
            <bvar>
              <ci> v </ci>
            </bvar>
            <ci> v </ci>
          </lambda>
        </math>
      </functionDefinition>
    </listOfFunctionDefinitions>
    
    <listOfCompartments>
      <compartment id="cell" name="cell" spatialDimensions="3" size="1" constant="true"/>
    </listOfCompartments>
    
    <listOfSpecies>
      <species id="ERm" name="ERm" compartment="cell" initialConcentration="4.31" hasOnlySubstanceUnits="false" boundaryCondition="false" constant="false"/>
      <species id="ERi" name="ERi" compartment="cell" initialConcentration="38.79" hasOnlySubstanceUnits="false" boundaryCondition="false" constant="false"/>
      <species id="EREm" name="EREm" compartment="cell" initialConcentration="0" hasOnlySubstanceUnits="false" boundaryCondition="false" constant="false"/>
      <species id="EREre" name="EREre" compartment="cell" initialConcentration="0" hasOnlySubstanceUnits="false" boundaryCondition="false" constant="false"/>
      <species id="ER_deg" name="ER_deg" compartment="cell" initialConcentration="0" hasOnlySubstanceUnits="false" boundaryCondition="false" constant="false"/>
      <species id="E_deg" name="E_deg" compartment="cell" initialConcentration="0" hasOnlySubstanceUnits="false" boundaryCondition="false" constant="false"/>
      <species id="Epo" name="Epo" compartment="cell" initialConcentration="4.2" hasOnlySubstanceUnits="false" boundaryCondition="false" constant="false"/>
    </listOfSpecies>
    
    <listOfParameters>
      <parameter id="k_E_on" name="k_E_on" value="0.2962" constant="true"/>
      <parameter id="k_E_off" name="k_E_off" value="0.0011" constant="true"/>
      <parameter id="k_ER_ItoM" name="k_ER_ItoM" value="0.0181" constant="true"/>
      <parameter id="k_ER_MtoI" name="k_ER_MtoI" value="0.2337" constant="true"/>
      <parameter id="k_ER_syn" name="k_ER_syn" value="0.5569" constant="true"/>
      <parameter id="k_ER_deg" name="k_ER_deg" value="0.0108" constant="true"/>
      <parameter id="k_ERE_MtoRE" name="k_ERE_MtoRE" value="0.2877" constant="true"/>
      <parameter id="k_ERE_REtoM" name="k_ERE_REtoM" value="0.0452" constant="true"/>
      <parameter id="k_ERE_REtoEX" name="k_ERE_REtoEX" value="0.0143" constant="true"/>
      <parameter id="k_ERE_REtoI" name="k_ERE_REtoI" value="0.0022" constant="true"/>
    </listOfParameters>
    
    <listOfReactions>
      <reaction id="reaction_1" name="reaction_1" reversible="false">
        <listOfReactants>
          <speciesReference species="ERi" stoichiometry="1"/>
        </listOfReactants>
        <listOfProducts>
          <speciesReference species="ERm" stoichiometry="1"/>
        </listOfProducts>
        <kineticLaw>
          <math xmlns="http://www.w3.org/1998/Math/MathML">
            <apply>
              <times/>
              <ci> cell </ci>
              <ci> k_ER_ItoM </ci>
              <ci> ERi </ci>
            </apply>
          </math>
        </kineticLaw>
      </reaction>
      <reaction id="reaction_2" name="reaction_2" reversible="false">
        <listOfReactants>
          <speciesReference species="ERm" stoichiometry="1"/>
        </listOfReactants>
        <listOfProducts>
          <speciesReference species="ERi" stoichiometry="1"/>
        </listOfProducts>
        <kineticLaw>
          <math xmlns="http://www.w3.org/1998/Math/MathML">
            <apply>
              <times/>
              <ci> cell </ci>
              <ci> k_ER_MtoI </ci>
              <ci> ERm </ci>
            </apply>
          </math>
        </kineticLaw>
      </reaction>
      <reaction id="reaction_3" name="reaction_3" reversible="false">
        <listOfReactants>
          <speciesReference species="ERm" stoichiometry="1"/>
        </listOfReactants>
        <listOfProducts>
          <speciesReference species="EREm" stoichiometry="1"/>
        </listOfProducts>
        <listOfModifiers>
          <modifierSpeciesReference species="Epo"/>
        </listOfModifiers>
        <kineticLaw>
          <math xmlns="http://www.w3.org/1998/Math/MathML">
            <apply>
              <times/>
              <ci> cell </ci>
              <apply>
                <ci> function_1 </ci>
                <ci> ERm </ci>
                <ci> Epo </ci>
                <ci> k_E_on </ci>
              </apply>
            </apply>
          </math>
        </kineticLaw>
      </reaction>
      <reaction id="reaction_4" name="reaction_4" reversible="false">
        <listOfReactants>
          <speciesReference species="EREm" stoichiometry="1"/>
        </listOfReactants>
        <listOfProducts>
          <speciesReference species="ERm" stoichiometry="1"/>
        </listOfProducts>
        <kineticLaw>
          <math xmlns="http://www.w3.org/1998/Math/MathML">
            <apply>
              <times/>
              <ci> cell </ci>
              <ci> k_E_off </ci>
              <ci> EREm </ci>
            </apply>
          </math>
        </kineticLaw>
      </reaction>
      <reaction id="reaction_5" name="reaction_5" reversible="false">
        <listOfReactants>
          <speciesReference species="EREm" stoichiometry="1"/>
        </listOfReactants>
        <listOfProducts>
          <speciesReference species="EREre" stoichiometry="1"/>
        </listOfProducts>
        <kineticLaw>
          <math xmlns="http://www.w3.org/1998/Math/MathML">
            <apply>
              <times/>
              <ci> cell </ci>
              <ci> k_ERE_MtoRE </ci>
              <ci> EREm </ci>
            </apply>
          </math>
        </kineticLaw>
      </reaction>
      <reaction id="reaction_6" name="reaction_6" reversible="false">
        <listOfReactants>
          <speciesReference species="EREre" stoichiometry="1"/>
        </listOfReactants>
        <listOfProducts>
          <speciesReference species="ERm" stoichiometry="1"/>
        </listOfProducts>
        <kineticLaw>
          <math xmlns="http://www.w3.org/1998/Math/MathML">
            <apply>
              <times/>
              <ci> cell </ci>
              <ci> k_ERE_REtoM </ci>
              <ci> EREre </ci>
            </apply>
          </math>
        </kineticLaw>
      </reaction>
      <reaction id="reaction_7" name="reaction_7" reversible="false">
        <listOfReactants>
          <speciesReference species="EREre" stoichiometry="1"/>
        </listOfReactants>
        <listOfProducts>
          <speciesReference species="ER_deg" stoichiometry="1"/>
        </listOfProducts>
        <kineticLaw>
          <math xmlns="http://www.w3.org/1998/Math/MathML">
            <apply>
              <times/>
              <ci> cell </ci>
              <ci> k_ERE_REtoEX </ci>
              <ci> EREre </ci>
            </apply>
          </math>
        </kineticLaw>
      </reaction>
      <reaction id="reaction_8" name="reaction_8" reversible="false">
        <listOfReactants>
          <speciesReference species="EREre" stoichiometry="1"/>
        </listOfReactants>
        <listOfProducts>
          <speciesReference species="ER_deg" stoichiometry="1"/>
          <speciesReference species="E_deg" stoichiometry="1"/>
        </listOfProducts>
        <kineticLaw>
          <math xmlns="http://www.w3.org/1998/Math/MathML">
            <apply>
              <times/>
              <ci> cell </ci>
              <ci> k_ERE_REtoI </ci>
              <ci> EREre </ci>
            </apply>
          </math>
        </kineticLaw>
      </reaction>
      <reaction id="reaction_9" name="reaction_9" reversible="false">
        <listOfProducts>
          <speciesReference species="ERi" stoichiometry="1"/>
        </listOfProducts>
        <kineticLaw>
          <math xmlns="http://www.w3.org/1998/Math/MathML">
            <apply>
              <times/>
              <ci> cell </ci>
              <apply>
                <ci> function_2 </ci>
                <ci> k_ER_syn </ci>
              </apply>
            </apply>
          </math>
        </kineticLaw>
      </reaction>
      <reaction id="reaction_10" name="reaction_10" reversible="false">
        <listOfReactants>
          <speciesReference species="ERi" stoichiometry="1"/>
        </listOfReactants>
        <kineticLaw>
          <math xmlns="http://www.w3.org/1998/Math/MathML">
            <apply>
              <times/>
              <ci> cell </ci>
              <ci> k_ER_deg </ci>
              <ci> ERi </ci>
            </apply>
          </math>
        </kineticLaw>
      </reaction>
    </listOfReactions>
  </model>
</sbml>
